# Supplementary material for: Fusarium graminearum: pathogen or endophyte of North American grasses?
Source: New Phytol. 2017 Nov 21;217(3):1203–12. doi: 10.1111/nph.14894 (PMC5813145; doi:10.1111/nph.14894)
Supplement: Supplementary file 2 — Table S2 Mycotoxin content of plant tissue naturally infected with Fusarium [file NPH-217-1203-s002.xlsx]

## Sheet: Title
Fusarium graminearum: Pathogen or endophyte of North American grasses?
Lotus A. Lofgren, Nicholas R. LeBlanc, Amanda K. Certano, Jonny Nachtigall, Kathryn M. LaBine, Jakob Riddle, Karen Broz, Yanhong Dong, Bianca Bethan, Christopher W. Kafer, H. Corby Kistler.
Acceptance date: 16 October 2017.
Table S2. Mycotoxin content of plant tissue naturally infected with Fusarium.
References:
Liang J, Lofgren L, Ma Z, Ward TJ, Kistler HC. 2015. Population subdivision of Fusarium graminearum from barley and wheat in the Upper Midwestern United States at the turn of the century. Phytopathology 105(11): 1466-1474.

## Sheet: Sheet1
Strain recovered from tissue	Species ID1	Strain chemotype2	Host	Tissue	Deoxynivalenol (DON) [µg/g]	3-Acetyl-deoxynivalenol (3-ADON) [µg/g]	15-Acetyl-deoxynivalenol (15-ADON) [µg/g]	Deoxynivalenol-glucoside (DON-Glc) [µg/g]	Zearalenone (ZON) [µg/g]	alpha-Zearalenol (a-ZOL) [µg/g]	beta-Zearalenol (b-ZOL) [µg/g]	NX-2 [µg/g]	NX-3 [µg/g]	Nivalenol (NIV) [µg/g]	Fusarenone-X (FX) [µg/g]	Diacetoxy-scirpenol (DAS) [µg/g]	T-2 toxin (T2) [µg/g]	HT-2 toxin (HT2) [µg/g]	Fumonisin B1 (FB1) [µg/g]	Fumonisin B2 (FB2) [µg/g]	Fumonisin B3 (FB3) [µg/g]	Fusaric acid (FA) [µg/g]	Moniliformin (MON) [µg/g]	Aflatoxin B1 (AFB1) [µg/g]	Ochratoxin A (OTA) [µg/g]	Chaetoglobosin A [µg/g]
WG15AG37	F. graminearum 31084	15ADON	Andropogon gerardii	leaf	0.0017	< 0.001	< 0.001	< 0.001	< 0.001	< 0.001	< 0.001	< 0.001	< 0.001	< 0.001	< 0.001	< 0.001	< 0.001	< 0.001	< 0.001	< 0.001	< 0.001	< 0.001	< 0.007	< 0.001	< 0.001	< 0.001
		15ADON	Andropogon gerardii		0.0003	< 0.0001	0.0001	< 0.0001	< 0.0001	< 0.0001	< 0.0001	< 0.0001	< 0.0001	< 0.0001	< 0.0001	< 0.0001	< 0.0001	< 0.0001	< 0.0001	< 0.0001	< 0.0001	< 0.0001	< 0.002	< 0.0001	< 0.0001	< 0.0001
WG15BrC10	F. graminearum 31084	15ADON	Bromus ciliatus	flower	< 0.001	< 0.001	< 0.002	< 0.001	< 0.007	< 0.001	< 0.004	< 0.001	< 0.001	< 0.005	< 0.002	< 0.001	< 0.001	< 0.002	< 0.001	< 0.001	< 0.001	< 0.002	< 0.039	< 0.001	< 0.002	< 0.002
Inserted		15ADON	Bromus ciliatus		< 0.001	< 0.001	< 0.001	< 0.001	< 0.005	< 0.001	< 0.003	< 0.001	< 0.001	< 0.003	< 0.001	< 0.001	< 0.001	< 0.002	< 0.001	< 0.001	< 0.001	< 0.002	< 0.029	< 0.001	< 0.001	< 0.001
WG15BrC04	F. graminearum 31084	NIV	Bromus ciliatus	flower	< 0.001	< 0.001	< 0.001	< 0.001	< 0.002	< 0.001	< 0.001	< 0.001	< 0.001	< 0.001	< 0.001	< 0.001	< 0.001	< 0.001	< 0.001	< 0.001	< 0.001	< 0.001	< 0.01	< 0.001	< 0.001	< 0.001
Inserted		NIV	Bromus ciliatus		< 0.009	< 0.009	< 0.02	< 0.014	< 0.078	< 0.01	< 0.038	< 0.004	< 0.004	< 0.051	< 0.018	< 0.005	< 0.012	< 0.022	< 0.014	< 0.006	< 0.009	< 0.023	< 0.423	< 0.011	< 0.019	< 0.018
WG15BrK07	F. graminearum 31084	15ADON	Bromus kalmii	flower	0.0044	< 0.001	< 0.001	< 0.001	< 0.002	< 0.001	< 0.001	< 0.001	< 0.001	< 0.001	< 0.001	< 0.001	< 0.001	< 0.001	< 0.001	< 0.001	< 0.001	< 0.001	< 0.012	< 0.001	< 0.001	< 0.001
Inserted		15ADON	Bromus kalmii		0.0235	< 0.001	< 0.002	< 0.001	< 0.008	< 0.001	< 0.004	< 0.001	< 0.001	< 0.005	< 0.002	< 0.001	< 0.001	< 0.002	< 0.001	< 0.001	< 0.001	< 0.002	< 0.042	< 0.001	< 0.002	< 0.002
WG15BrK10	F. graminearum 31084	15ADON	Bromus kalmii	flower	0.0061	< 0.001	< 0.001	< 0.001	< 0.002	< 0.001	< 0.001	< 0.001	< 0.001	< 0.001	< 0.001	< 0.001	< 0.001	< 0.001	< 0.001	< 0.001	< 0.001	< 0.001	< 0.012	< 0.001	< 0.001	< 0.001
Inserted		15ADON	Bromus kalmii		0.0144	< 0.001	< 0.002	< 0.002	< 0.008	< 0.001	< 0.004	< 0.001	< 0.001	< 0.005	< 0.002	< 0.001	< 0.001	< 0.002	< 0.001	< 0.001	< 0.001	< 0.002	< 0.046	< 0.001	< 0.002	< 0.002
WG15EC187	Fusarium graminearum	15ADON	Elymus canadensis	flower	< 0.001	< 0.001	< 0.001	< 0.001	< 0.003	< 0.001	< 0.001	< 0.001	< 0.001	< 0.002	< 0.001	< 0.001	< 0.001	< 0.001	< 0.001	< 0.001	< 0.001	< 0.001	< 0.015	< 0.001	< 0.001	< 0.001
Inserted		15ADON	Elymus canadensis		< 0.001	< 0.001	< 0.001	< 0.001	< 0.002	< 0.001	< 0.001	< 0.001	< 0.001	< 0.002	< 0.001	< 0.001	< 0.001	< 0.001	< 0.001	< 0.001	< 0.001	< 0.001	< 0.013	< 0.001	< 0.001	< 0.001
WG15EC232	F. graminearum 31084	15ADON	Elymus canadensis	flower	< 0.001	< 0.001	< 0.001	< 0.001	< 0.004	< 0.001	< 0.002	< 0.001	< 0.001	< 0.002	< 0.001	< 0.001	< 0.001	< 0.001	< 0.001	< 0.001	< 0.001	< 0.001	< 0.02	< 0.001	< 0.001	< 0.001
Inserted		15ADON	Elymus canadensis		< 0.001	< 0.001	< 0.003	< 0.002	< 0.012	< 0.001	< 0.006	< 0.001	< 0.001	< 0.008	< 0.003	< 0.001	< 0.002	< 0.003	< 0.002	< 0.001	< 0.001	< 0.003	< 0.064	< 0.002	< 0.003	< 0.003
WG15EC233	F. graminearum 31084	15ADON	Elymus canadensis	flower	< 0.001	< 0.001	< 0.001	< 0.001	< 0.003	< 0.001	< 0.001	< 0.001	< 0.001	< 0.002	< 0.001	< 0.001	< 0.001	< 0.001	< 0.001	< 0.001	< 0.001	< 0.001	< 0.014	< 0.001	< 0.001	< 0.001
Inserted		15ADON	Elymus canadensis		< 0.001	< 0.001	< 0.002	< 0.001	< 0.007	< 0.001	< 0.004	< 0.001	< 0.001	< 0.005	< 0.002	< 0.001	< 0.001	< 0.002	< 0.001	< 0.001	< 0.001	< 0.002	< 0.039	< 0.001	< 0.002	< 0.002
WG15EC234	F. graminearum 31084	15ADON	Elymus canadensis	flower	< 0.001	< 0.001	< 0.001	< 0.001	< 0.004	< 0.001	< 0.002	< 0.001	< 0.001	< 0.003	< 0.001	< 0.001	< 0.001	< 0.001	< 0.001	< 0.001	< 0.001	< 0.001	< 0.024	< 0.001	< 0.001	< 0.001
Inserted		15ADON	Elymus canadensis		< 0.001	< 0.001	< 0.002	< 0.002	< 0.008	< 0.001	< 0.004	< 0.001	< 0.001	< 0.005	< 0.002	< 0.001	< 0.001	< 0.002	< 0.001	< 0.001	< 0.001	< 0.002	< 0.045	< 0.001	< 0.002	< 0.002
WG15EC236	F. graminearum 31084	15ADON	Elymus canadensis	flower	< 0.001	< 0.001	< 0.001	< 0.001	< 0.003	< 0.001	< 0.001	< 0.001	< 0.001	< 0.002	< 0.001	< 0.001	< 0.001	< 0.001	< 0.001	< 0.001	< 0.001	< 0.001	< 0.014	< 0.001	< 0.001	< 0.001
WG15EC238	F. graminearum 31084	15ADON	Elymus canadensis	flower	< 0.001	< 0.001	< 0.001	< 0.001	< 0.003	< 0.001	< 0.001	< 0.001	< 0.001	< 0.002	< 0.001	< 0.001	< 0.001	< 0.001	< 0.001	< 0.001	< 0.001	< 0.001	< 0.014	< 0.001	< 0.001	< 0.001
Inserted		15ADON	Elymus canadensis		< 0.001	< 0.001	< 0.001	< 0.001	< 0.003	< 0.001	< 0.001	< 0.001	< 0.001	< 0.002	< 0.001	< 0.001	< 0.001	< 0.001	< 0.001	< 0.001	< 0.001	< 0.001	< 0.014	< 0.001	< 0.001	< 0.001
WG15EC239	F. graminearum 31084	15ADON	Elymus canadensis	flower	< 0.001	< 0.001	< 0.001	< 0.001	< 0.003	< 0.001	< 0.001	< 0.001	< 0.001	< 0.002	< 0.001	< 0.001	< 0.001	< 0.001	< 0.001	< 0.001	< 0.001	< 0.001	< 0.015	< 0.001	< 0.001	< 0.001
WG15EC240	F. graminearum 31084	15ADON	Elymus canadensis	flower	< 0.001	< 0.001	< 0.001	< 0.001	< 0.003	< 0.001	< 0.001	< 0.001	< 0.001	< 0.002	< 0.001	< 0.001	< 0.001	< 0.001	< 0.001	< 0.001	< 0.001	< 0.001	< 0.015	< 0.001	< 0.001	< 0.001
WG15EC250	F. graminearum 31084	15ADON	Elymus canadensis	leaf	< 0.001	< 0.001	< 0.001	< 0.001	< 0.004	< 0.001	< 0.002	< 0.001	< 0.001	< 0.002	< 0.001	< 0.001	< 0.001	< 0.001	< 0.001	< 0.001	< 0.001	< 0.001	< 0.019	< 0.001	< 0.001	< 0.001
WG15Evill16	F. graminearum 31084	15ADON	Elymus villosus	flower	< 0.007	< 0.007	< 0.017	< 0.012	< 0.065	< 0.008	< 0.032	< 0.004	< 0.004	< 0.042	< 0.015	< 0.004	< 0.01	< 0.019	< 0.011	< 0.005	< 0.007	< 0.019	< 0.351	< 0.009	< 0.016	< 0.015
WG15Evill51	F. graminearum 31084	15ADON	Elymus villosus	flower	< 0.007	< 0.007	< 0.017	< 0.012	< 0.065	< 0.008	< 0.032	< 0.004	< 0.004	< 0.042	< 0.015	< 0.004	< 0.01	< 0.019	< 0.011	< 0.005	< 0.007	< 0.019	< 0.351	< 0.009	< 0.016	< 0.015
WG15Evill23	F. avenaceum 13995	ND	Elymus villosus	leaf	< 0.002	< 0.002	< 0.005	< 0.003	< 0.018	< 0.002	< 0.009	< 0.001	< 0.001	< 0.012	< 0.004	< 0.001	< 0.003	< 0.005	< 0.003	< 0.001	< 0.002	< 0.005	< 0.096	< 0.002	< 0.004	< 0.004
WG15Evill18	F. graminearum 31084	15ADON	Elymus villosus	flower	< 0.003	< 0.003	< 0.007	< 0.005	< 0.027	< 0.003	< 0.013	< 0.002	< 0.002	< 0.018	< 0.006	< 0.002	< 0.004	< 0.008	< 0.005	< 0.002	< 0.003	< 0.008	< 0.148	< 0.004	< 0.007	< 0.006
WG15Evill19	F. graminearum 31084	15ADON	Elymus villosus	flower	< 0.003	< 0.003	< 0.007	< 0.005	< 0.027	< 0.003	< 0.013	< 0.002	< 0.002	< 0.018	< 0.006	< 0.002	< 0.004	< 0.008	< 0.005	< 0.002	< 0.003	< 0.008	< 0.148	< 0.004	< 0.007	< 0.006
WG15Evill24	F. graminearum 31084	15ADON	Elymus villosus	flower	< 0.003	< 0.003	< 0.007	< 0.005	< 0.027	< 0.003	< 0.013	< 0.002	< 0.002	< 0.018	< 0.006	< 0.002	< 0.004	< 0.008	< 0.005	< 0.002	< 0.003	< 0.008	< 0.148	< 0.004	< 0.007	< 0.006
Inserted		15ADON	Elymus villosus		< 0.001	< 0.001	< 0.002	< 0.002	< 0.009	< 0.001	< 0.005	< 0.001	< 0.001	< 0.006	< 0.002	< 0.001	< 0.001	< 0.003	< 0.002	< 0.001	< 0.001	< 0.003	< 0.051	< 0.001	< 0.002	< 0.002
WG15Evill25	F. graminearum 31084	15ADON	Elymus villosus	flower	< 0.001	< 0.001	< 0.003	< 0.002	< 0.012	< 0.002	< 0.006	< 0.001	< 0.001	< 0.008	< 0.003	< 0.001	< 0.002	< 0.003	< 0.002	< 0.001	< 0.001	< 0.004	< 0.065	< 0.002	< 0.003	< 0.003
Inserted		15ADON	Elymus villosus		< 0.003	< 0.003	< 0.006	< 0.005	< 0.025	< 0.003	< 0.012	< 0.001	< 0.001	< 0.016	< 0.006	< 0.002	< 0.004	< 0.007	< 0.004	< 0.002	< 0.003	< 0.007	< 0.137	< 0.003	< 0.006	< 0.006
WG15Evill29	F. graminearum 31084	15ADON	Elymus villosus	flower	< 0.011	< 0.011	< 0.026	< 0.018	< 0.101	< 0.013	< 0.049	< 0.006	< 0.006	< 0.066	< 0.023	< 0.006	< 0.016	< 0.029	< 0.018	< 0.008	< 0.011	< 0.03	< 0.548	< 0.014	< 0.025	< 0.023
Inserted		15ADON	Elymus villosus		< 0.001	< 0.001	< 0.002	< 0.002	< 0.009	< 0.001	< 0.004	< 0.001	< 0.001	< 0.006	< 0.002	< 0.001	< 0.001	< 0.003	< 0.002	< 0.001	< 0.001	< 0.003	< 0.049	< 0.001	< 0.002	< 0.002
WG15Evill34	F. graminearum 31084	15ADON	Elymus villosus	flower	< 0.002	< 0.002	< 0.004	< 0.003	< 0.015	< 0.002	< 0.007	< 0.001	< 0.001	< 0.01	< 0.003	< 0.001	< 0.002	< 0.004	< 0.003	< 0.001	< 0.002	< 0.004	< 0.081	< 0.002	< 0.004	< 0.003
WG15Evill35	F. graminearum 31084	15ADON	Elymus villosus	flower	< 0.002	< 0.002	< 0.004	< 0.003	< 0.015	< 0.002	< 0.007	< 0.001	< 0.001	< 0.01	< 0.003	< 0.001	< 0.002	< 0.004	< 0.003	< 0.001	< 0.002	< 0.004	< 0.081	< 0.002	< 0.004	< 0.003
Inserted		15ADON	Elymus villosus		< 0.002	< 0.002	< 0.005	< 0.003	< 0.019	< 0.002	< 0.009	< 0.001	< 0.001	< 0.012	< 0.004	< 0.001	< 0.003	< 0.005	< 0.003	< 0.002	< 0.002	< 0.005	< 0.101	< 0.003	< 0.005	< 0.004
WG15Evill44	F. graminearum 31084	15ADON	Elymus villosus	flower	< 0.002	< 0.002	< 0.006	< 0.004	< 0.022	< 0.003	< 0.011	< 0.001	< 0.001	< 0.014	< 0.005	< 0.001	< 0.003	< 0.006	< 0.004	< 0.002	< 0.002	< 0.006	< 0.119	< 0.003	< 0.005	< 0.005
Inserted		15ADON	Elymus villosus		< 0.004	< 0.004	< 0.008	< 0.006	< 0.032	< 0.004	< 0.015	< 0.002	< 0.002	< 0.021	< 0.007	< 0.002	< 0.005	< 0.009	< 0.006	< 0.003	< 0.004	< 0.009	< 0.171	< 0.004	< 0.008	< 0.007
WG15EV127	F. graminearum 31084	15ADON	Elymus virginicus	flower	< 0.001	< 0.001	< 0.001	< 0.001	< 0.002	< 0.001	< 0.001	< 0.001	< 0.001	< 0.001	< 0.001	< 0.001	< 0.001	< 0.001	< 0.001	< 0.001	< 0.001	< 0.001	< 0.012	< 0.001	< 0.001	< 0.001
WG15EV150	F. graminearum 31084	15ADON	Elymus virginicus	flower	< 0.001	< 0.001	< 0.001	< 0.001	< 0.002	< 0.001	< 0.001	< 0.001	< 0.001	< 0.001	< 0.001	< 0.001	< 0.001	< 0.001	< 0.001	< 0.001	< 0.001	< 0.001	< 0.012	< 0.001	< 0.001	< 0.001
Inserted		15ADON	Elymus virginicus		< 0.001	< 0.001	< 0.001	< 0.001	< 0.004	< 0.001	< 0.002	< 0.001	< 0.001	< 0.003	< 0.001	< 0.001	< 0.001	< 0.001	< 0.001	< 0.001	< 0.001	< 0.001	< 0.022	< 0.001	< 0.001	< 0.001
WG15EV156	F. graminearum 31084	15ADON	Elymus virginicus	flower	< 0.001	< 0.001	< 0.001	< 0.001	< 0.002	< 0.001	< 0.001	< 0.001	< 0.001	< 0.002	< 0.001	< 0.001	< 0.001	< 0.001	< 0.001	< 0.001	< 0.001	< 0.001	< 0.013	< 0.001	< 0.001	< 0.001
WG15EV172	F. graminearum 31084	15ADON	Elymus virginicus	flower	< 0.001	< 0.001	< 0.001	< 0.001	< 0.002	< 0.001	< 0.001	< 0.001	< 0.001	< 0.002	< 0.001	< 0.001	< 0.001	< 0.001	< 0.001	< 0.001	< 0.001	< 0.001	< 0.013	< 0.001	< 0.001	< 0.001
Inserted		15ADON	Elymus virginicus		< 0.001	< 0.001	< 0.002	< 0.001	< 0.007	< 0.001	< 0.003	< 0.001	< 0.001	< 0.004	< 0.002	< 0.001	< 0.001	< 0.002	< 0.001	< 0.001	< 0.001	< 0.002	< 0.037	< 0.001	< 0.002	< 0.002
WG15EV224	F. graminearum 31084	15ADON	Elymus virginicus	flower	< 0.001	< 0.001	< 0.001	< 0.001	< 0.002	< 0.001	< 0.001	< 0.001	< 0.001	< 0.002	< 0.001	< 0.001	< 0.001	< 0.001	< 0.001	< 0.001	< 0.001	< 0.001	< 0.013	< 0.001	< 0.001	< 0.001
WG15EV225	F. graminearum 31084	15ADON	Elymus virginicus	flower	< 0.001	< 0.001	< 0.001	< 0.001	< 0.002	< 0.001	< 0.001	< 0.001	< 0.001	< 0.002	< 0.001	< 0.001	< 0.001	< 0.001	< 0.001	< 0.001	< 0.001	< 0.001	< 0.013	< 0.001	< 0.001	< 0.001
WG15EV248	F. graminearum 31084	15ADON	Elymus virginicus	flower	< 0.001	< 0.001	< 0.001	< 0.001	< 0.002	< 0.001	< 0.001	< 0.001	< 0.001	< 0.002	< 0.001	< 0.001	< 0.001	< 0.001	< 0.001	< 0.001	< 0.001	< 0.001	< 0.013	< 0.001	< 0.001	< 0.001
WG15EV250	Fusarium graminearum	15ADON	Elymus virginicus	flower	< 0.001	< 0.001	< 0.001	< 0.001	< 0.002	< 0.001	< 0.001	< 0.001	< 0.001	< 0.002	< 0.001	< 0.001	< 0.001	< 0.001	< 0.001	< 0.001	< 0.001	< 0.001	< 0.013	< 0.001	< 0.001	< 0.001
Inserted		15ADON	Elymus virginicus		< 0.001	< 0.001	< 0.003	< 0.002	< 0.01	< 0.001	< 0.005	< 0.001	< 0.001	< 0.007	< 0.002	< 0.001	< 0.002	< 0.003	< 0.002	< 0.001	< 0.001	< 0.003	< 0.056	< 0.001	< 0.003	< 0.002
WG15EV202	F. graminearum 31084	15ADON	Elymus virginicus	flower	< 0.001	< 0.001	< 0.001	< 0.001	< 0.002	< 0.001	< 0.001	< 0.001	< 0.001	< 0.002	< 0.001	< 0.001	< 0.001	< 0.001	< 0.001	< 0.001	< 0.001	< 0.001	< 0.013	< 0.001	< 0.001	< 0.001
WG15EV203	F. graminearum 31084	15ADON	Elymus virginicus	flower	< 0.001	< 0.001	< 0.001	< 0.001	< 0.002	< 0.001	< 0.001	< 0.001	< 0.001	< 0.002	< 0.001	< 0.001	< 0.001	< 0.001	< 0.001	< 0.001	< 0.001	< 0.001	< 0.013	< 0.001	< 0.001	< 0.001
Inserted		15ADON	Elymus virginicus		< 0.001	< 0.001	< 0.003	< 0.002	< 0.011	< 0.001	< 0.006	< 0.001	< 0.001	< 0.007	< 0.003	< 0.001	< 0.002	< 0.003	< 0.002	< 0.001	< 0.001	< 0.003	< 0.062	< 0.002	< 0.003	< 0.003
WG15EV247	F. graminearum 31084	15ADON	Elymus virginicus	flower	< 0.001	< 0.001	< 0.001	< 0.001	< 0.002	< 0.001	< 0.001	< 0.001	< 0.001	< 0.002	< 0.001	< 0.001	< 0.001	< 0.001	< 0.001	< 0.001	< 0.001	< 0.001	< 0.013	< 0.001	< 0.001	< 0.001
Inserted		15ADON	Elymus virginicus		< 0.001	< 0.001	< 0.002	< 0.001	< 0.008	< 0.001	< 0.004	< 0.001	< 0.001	< 0.005	< 0.002	< 0.001	< 0.001	< 0.002	< 0.001	< 0.001	< 0.001	< 0.002	< 0.044	< 0.001	< 0.002	< 0.002
WG15EV246	F. graminearum 31084	15ADON	Elymus virginicus	flower	< 0.001	< 0.001	< 0.001	< 0.001	< 0.002	< 0.001	< 0.001	< 0.001	< 0.001	< 0.002	< 0.001	< 0.001	< 0.001	< 0.001	< 0.001	< 0.001	< 0.001	< 0.001	< 0.013	< 0.001	< 0.001	< 0.001
Inserted		15ADON	Elymus virginicus		< 0.001	< 0.001	< 0.001	< 0.001	< 0.002	< 0.001	< 0.001	< 0.001	< 0.001	< 0.001	< 0.001	< 0.001	< 0.001	< 0.001	< 0.001	< 0.001	< 0.001	< 0.001	< 0.012	< 0.001	< 0.001	< 0.001
WG15GG11	F. asiaticum 13818	NX-2 or 3ADON	Glyceria grandis	flower	< 0.001	< 0.001	< 0.001	< 0.001	< 0.004	< 0.001	< 0.002	< 0.001	< 0.001	< 0.002	< 0.001	< 0.001	< 0.001	< 0.001	< 0.001	< 0.001	< 0.001	< 0.001	< 0.021	< 0.001	< 0.001	< 0.001
WG15GG15	F. asiaticum 13818	NX-2	Glyceria grandis	flower	< 0.001	< 0.001	< 0.001	< 0.001	< 0.004	< 0.001	< 0.002	< 0.001	< 0.001	< 0.002	< 0.001	< 0.001	< 0.001	< 0.001	< 0.001	< 0.001	< 0.001	< 0.001	< 0.021	< 0.001	< 0.001	< 0.001
WG15GG43	F. graminearum 31084	15ADON	Glyceria grandis	flower	< 0.001	< 0.001	< 0.001	< 0.001	< 0.004	< 0.001	< 0.002	< 0.001	< 0.001	< 0.002	< 0.001	< 0.001	< 0.001	< 0.001	< 0.001	< 0.001	< 0.001	< 0.001	< 0.021	< 0.001	< 0.001	< 0.001
Inserted		15ADON	Glyceria grandis		< 0.001	< 0.001	< 0.003	< 0.002	< 0.01	< 0.001	< 0.005	< 0.001	< 0.001	< 0.007	< 0.002	< 0.001	< 0.002	< 0.003	< 0.002	< 0.001	< 0.001	< 0.003	< 0.055	< 0.001	< 0.002	< 0.002
WG15GG24	F. asiaticum 13818	ND3	Glyceria grandis	flower	< 0.001	< 0.001	< 0.001	< 0.001	< 0.004	< 0.001	< 0.002	< 0.001	< 0.001	< 0.003	< 0.001	< 0.001	< 0.001	< 0.001	< 0.001	< 0.001	< 0.001	< 0.001	< 0.023	< 0.001	< 0.001	< 0.001
Inserted		ND	Glyceria grandis		< 0.001	< 0.001	< 0.001	< 0.001	< 0.004	< 0.001	< 0.002	< 0.001	< 0.001	< 0.003	< 0.001	< 0.001	< 0.001	< 0.001	< 0.001	< 0.001	< 0.001	< 0.001	< 0.022	< 0.001	< 0.001	< 0.001
WG15GG23	F. asiaticum 13818	NX-2 or 3ADON	Glyceria grandis	flower	< 0.001	< 0.001	< 0.001	< 0.001	< 0.003	< 0.001	< 0.001	< 0.001	< 0.001	< 0.002	< 0.001	< 0.001	< 0.001	< 0.001	< 0.001	< 0.001	< 0.001	< 0.001	< 0.014	< 0.001	< 0.001	< 0.001
WG15GG28	Fusarium graminearum	15ADON	Glyceria grandis	flower	< 0.001	< 0.001	< 0.001	< 0.001	< 0.003	< 0.001	< 0.001	< 0.001	< 0.001	< 0.002	< 0.001	< 0.001	< 0.001	< 0.001	< 0.001	< 0.001	< 0.001	< 0.001	< 0.014	< 0.001	< 0.001	< 0.001
Inserted		15ADON	Glyceria grandis		< 0.001	< 0.001	< 0.001	< 0.001	< 0.003	< 0.001	< 0.002	< 0.001	< 0.001	< 0.002	< 0.001	< 0.001	< 0.001	< 0.001	< 0.001	< 0.001	< 0.001	< 0.001	< 0.017	< 0.001	< 0.001	< 0.001
WG15GG39	F. graminearum 31084	15ADON	Glyceria grandis	flower	< 0.001	< 0.001	< 0.001	< 0.001	< 0.003	< 0.001	< 0.001	< 0.001	< 0.001	< 0.002	< 0.001	< 0.001	< 0.001	< 0.001	< 0.001	< 0.001	< 0.001	< 0.001	< 0.015	< 0.001	< 0.001	< 0.001
WG15GG49	F. asiaticum 13818	NX-2	Glyceria grandis	leaf	< 0.001	< 0.001	< 0.001	< 0.001	< 0.005	< 0.001	< 0.002	< 0.001	< 0.001	< 0.003	< 0.001	< 0.001	< 0.001	< 0.001	< 0.001	< 0.001	< 0.001	< 0.001	< 0.028	< 0.001	< 0.001	< 0.001
WG15GG34	F. graminearum 31084	15ADON	Glyceria grandis	flower	< 0.001	< 0.001	< 0.001	< 0.001	< 0.002	< 0.001	< 0.001	< 0.001	< 0.001	< 0.002	< 0.001	< 0.001	< 0.001	< 0.001	< 0.001	< 0.001	< 0.001	< 0.001	< 0.013	< 0.001	< 0.001	< 0.001
WG15GG35	F. graminearum 31084	15ADON	Glyceria grandis	flower	< 0.001	< 0.001	< 0.001	< 0.001	< 0.002	< 0.001	< 0.001	< 0.001	< 0.001	< 0.002	< 0.001	< 0.001	< 0.001	< 0.001	< 0.001	< 0.001	< 0.001	< 0.001	< 0.013	< 0.001	< 0.001	< 0.001
WG15GG17	F. asiaticum 13818	NX-2	Glyceria grandis	leaf	< 0.001	< 0.001	< 0.001	< 0.001	< 0.005	< 0.001	< 0.002	< 0.001	< 0.001	< 0.003	< 0.001	< 0.001	< 0.001	< 0.001	< 0.001	< 0.001	< 0.001	< 0.001	< 0.026	< 0.001	< 0.001	< 0.001
WG15GG18	F. asiaticum 13818	NX-2 or 3ADON	Glyceria grandis	leaf	< 0.001	< 0.001	< 0.001	< 0.001	< 0.005	< 0.001	< 0.002	< 0.001	< 0.001	< 0.003	< 0.001	< 0.001	< 0.001	< 0.001	< 0.001	< 0.001	< 0.001	< 0.001	< 0.026	< 0.001	< 0.001	< 0.001
WG15GG19	F. asiaticum 13818	NX-2	Glyceria grandis	leaf	< 0.001	< 0.001	< 0.001	< 0.001	< 0.005	< 0.001	< 0.002	< 0.001	< 0.001	< 0.003	< 0.001	< 0.001	< 0.001	< 0.001	< 0.001	< 0.001	< 0.001	< 0.001	< 0.026	< 0.001	< 0.001	< 0.001
WG15GG42	F. asiaticum 13818	NX-2	Glyceria grandis	flower	< 0.001	< 0.001	< 0.001	< 0.001	< 0.002	< 0.001	< 0.001	< 0.001	< 0.001	< 0.002	< 0.001	< 0.001	< 0.001	< 0.001	< 0.001	< 0.001	< 0.001	< 0.001	< 0.013	< 0.001	< 0.001	< 0.001
Inserted		NX-2	Glyceria grandis		< 0.001	< 0.001	< 0.002	< 0.002	< 0.009	< 0.001	< 0.004	< 0.001	< 0.001	< 0.006	< 0.002	< 0.001	< 0.001	< 0.002	< 0.001	< 0.001	< 0.001	< 0.003	< 0.046	< 0.001	< 0.002	< 0.002
WG15GG06	F. asiaticum 13818	NX-2 or 3ADON	Glyceria grandis	flower	< 0.001	< 0.001	< 0.001	< 0.001	< 0.004	< 0.001	< 0.002	< 0.001	< 0.001	< 0.002	< 0.001	< 0.001	< 0.001	< 0.001	< 0.001	< 0.001	< 0.001	< 0.001	< 0.019	< 0.001	< 0.001	< 0.001
Inserted		NX-2 or 3ADON	Glyceria grandis		< 0.001	< 0.001	< 0.001	< 0.001	< 0.005	< 0.001	< 0.003	< 0.001	< 0.001	< 0.003	< 0.001	< 0.001	< 0.001	< 0.001	< 0.001	< 0.001	< 0.001	< 0.002	< 0.028	< 0.001	< 0.001	< 0.001
WG15HS32	Fusarium graminearum	15ADON	Hesperostipa spartea	flower	0.0002	< 0.001	< 0.001	< 0.001	< 0.001	< 0.001	< 0.001	< 0.001	< 0.001	< 0.001	< 0.001	< 0.001	< 0.001	< 0.001	< 0.001	< 0.001	< 0.001	< 0.001	< 0.005	< 0.001	< 0.001	< 0.001
Inserted		15ADON	Hesperostipa spartea		0.0051	< 0.001	< 0.002	< 0.001	< 0.007	< 0.001	< 0.003	< 0.001	< 0.001	< 0.004	< 0.002	< 0.001	< 0.001	< 0.002	< 0.001	< 0.001	< 0.001	< 0.002	< 0.037	< 0.001	< 0.002	< 0.002
WG15HS21	Fusarium graminearum	15ADON	Hesperostipa spartea	flower	0.0006	< 0.001	< 0.001	< 0.001	< 0.002	< 0.001	< 0.001	< 0.001	< 0.001	< 0.001	< 0.001	< 0.001	< 0.001	< 0.001	< 0.001	< 0.001	< 0.001	< 0.001	< 0.012	< 0.001	< 0.001	< 0.001
Inserted		15ADON	Hesperostipa spartea		0.0113	< 0.001	< 0.002	< 0.001	< 0.007	< 0.001	< 0.003	< 0.001	< 0.001	< 0.005	< 0.002	< 0.001	< 0.001	< 0.002	< 0.001	< 0.001	< 0.001	< 0.002	< 0.038	< 0.001	< 0.002	< 0.002
WG15HJ10	Fusarium asiaticum	ND	Hordeum jubatum	flower	< 0.001	< 0.001	< 0.001	< 0.001	< 0.003	< 0.001	< 0.002	< 0.001	< 0.001	< 0.002	< 0.001	< 0.001	< 0.001	< 0.001	< 0.001	< 0.001	< 0.001	< 0.001	< 0.018	< 0.001	< 0.001	< 0.001
Inserted		ND	Hordeum jubatum		< 0.006	< 0.006	< 0.014	< 0.01	< 0.054	< 0.007	< 0.026	< 0.003	< 0.003	< 0.035	< 0.013	< 0.003	< 0.008	< 0.016	< 0.009	< 0.004	< 0.006	< 0.016	< 0.293	< 0.007	< 0.013	< 0.013
WG15HJ15	F. graminearum 31084	15ADON	Hordeum jubatum	flower	< 0.001	< 0.001	< 0.001	< 0.001	< 0.005	< 0.001	< 0.002	< 0.001	< 0.001	< 0.003	< 0.001	< 0.001	< 0.001	< 0.001	< 0.001	< 0.001	< 0.001	< 0.001	< 0.026	< 0.001	< 0.001	< 0.001
WG15HJ30	Fusarium graminearum	15ADON	Hordeum jubatum	flower	< 0.001	< 0.001	< 0.001	< 0.001	< 0.005	< 0.001	< 0.002	< 0.001	< 0.001	< 0.003	< 0.001	< 0.001	< 0.001	< 0.001	< 0.001	< 0.001	< 0.001	< 0.001	< 0.026	< 0.001	< 0.001	< 0.001
WG15HJ31	F. graminearum 31084	15ADON	Hordeum jubatum	flower	< 0.001	< 0.001	< 0.001	< 0.001	< 0.005	< 0.001	< 0.002	< 0.001	< 0.001	< 0.003	< 0.001	< 0.001	< 0.001	< 0.001	< 0.001	< 0.001	< 0.001	< 0.001	< 0.026	< 0.001	< 0.001	< 0.001
WG15HJ35	F. graminearum 31084	15ADON	Hordeum jubatum	flower	< 0.001	< 0.001	< 0.001	< 0.001	< 0.005	< 0.001	< 0.002	< 0.001	< 0.001	< 0.003	< 0.001	< 0.001	< 0.001	< 0.001	< 0.001	< 0.001	< 0.001	< 0.001	< 0.026	< 0.001	< 0.001	< 0.001
Inserted		15ADON	Hordeum jubatum		< 0.005	< 0.005	< 0.011	< 0.008	< 0.042	< 0.005	< 0.021	< 0.002	< 0.002	< 0.028	< 0.01	< 0.003	< 0.007	< 0.012	< 0.007	< 0.003	< 0.005	< 0.012	< 0.23	< 0.006	< 0.01	< 0.01
WG15HJ17	F. asiaticum 13818	15ADON	Hordeum jubatum	flower	< 0.001	< 0.001	< 0.001	< 0.001	< 0.002	< 0.001	< 0.001	< 0.001	< 0.001	< 0.001	< 0.001	< 0.001	< 0.001	< 0.001	< 0.001	< 0.001	< 0.001	< 0.001	< 0.012	< 0.001	< 0.001	< 0.001
Inserted		15ADON	Hordeum jubatum		0.003	< 0.002	< 0.006	< 0.004	< 0.022	< 0.003	< 0.011	< 0.001	< 0.001	< 0.014	< 0.005	< 0.001	< 0.003	< 0.006	< 0.004	< 0.002	< 0.002	< 0.006	< 0.118	< 0.003	< 0.005	< 0.005
WG15HJ33	F. graminearum 31084	15ADON	Hordeum jubatum	flower	0.0026	< 0.001	< 0.001	< 0.001	< 0.003	< 0.001	< 0.001	< 0.001	< 0.001	< 0.002	< 0.001	< 0.001	< 0.001	< 0.001	< 0.001	< 0.001	< 0.001	< 0.001	< 0.016	< 0.001	< 0.001	< 0.001
Inserted		15ADON	Hordeum jubatum		< 0.004	< 0.004	< 0.009	< 0.006	< 0.034	< 0.004	< 0.017	< 0.002	< 0.002	< 0.022	< 0.008	< 0.002	< 0.005	< 0.01	< 0.006	< 0.003	< 0.004	< 0.01	< 0.184	< 0.005	< 0.008	< 0.008
WG15HJ11	F. graminearum 31084	15ADON	Hordeum jubatum	flower	0.0011	< 0.001	< 0.001	< 0.001	< 0.003	< 0.001	< 0.002	< 0.001	< 0.001	< 0.002	< 0.001	< 0.001	< 0.001	< 0.001	< 0.001	< 0.001	< 0.001	< 0.001	< 0.017	< 0.001	< 0.001	< 0.001
WG15HJ22	Fusarium graminearum	15ADON	Hordeum jubatum	flower	0.0011	< 0.001	< 0.001	< 0.001	< 0.003	< 0.001	< 0.002	< 0.001	< 0.001	< 0.002	< 0.001	< 0.001	< 0.001	< 0.001	< 0.001	< 0.001	< 0.001	< 0.001	< 0.017	< 0.001	< 0.001	< 0.001
Inserted		15ADON	Hordeum jubatum		< 0.003	< 0.003	< 0.007	< 0.005	< 0.026	< 0.003	< 0.013	< 0.001	< 0.001	< 0.017	< 0.006	< 0.002	< 0.004	< 0.007	< 0.004	< 0.002	< 0.003	< 0.008	< 0.139	< 0.004	< 0.006	< 0.006
WG15HJ23	Fusarium asiaticum	15ADON	Hordeum jubatum	flower	< 0.001	< 0.001	< 0.001	< 0.001	< 0.004	< 0.001	< 0.002	< 0.001	< 0.001	< 0.003	< 0.001	< 0.001	< 0.001	< 0.001	< 0.001	< 0.001	< 0.001	< 0.001	< 0.024	< 0.001	< 0.001	< 0.001
WG15HJ32	F. graminearum 31084	15ADON	Hordeum jubatum	flower	< 0.001	< 0.001	< 0.001	< 0.001	< 0.004	< 0.001	< 0.002	< 0.001	< 0.001	< 0.003	< 0.001	< 0.001	< 0.001	< 0.001	< 0.001	< 0.001	< 0.001	< 0.001	< 0.024	< 0.001	< 0.001	< 0.001
Inserted		15ADON	Hordeum jubatum		< 0.003	< 0.003	< 0.006	< 0.005	< 0.025	< 0.003	< 0.012	< 0.001	< 0.001	< 0.016	< 0.006	< 0.002	< 0.004	< 0.007	< 0.004	< 0.002	< 0.003	< 0.007	< 0.137	< 0.003	< 0.006	< 0.006
WG15HJ24	F. asiaticum 13818	15ADON	Hordeum jubatum	flower	< 0.001	< 0.001	< 0.001	< 0.001	< 0.002	< 0.001	< 0.001	< 0.001	< 0.001	< 0.001	< 0.001	< 0.001	< 0.001	< 0.001	< 0.001	< 0.001	< 0.001	< 0.001	< 0.012	< 0.001	< 0.001	< 0.001
WG15HJ25	F. asiaticum 13818	15ADON	Hordeum jubatum	flower	< 0.001	< 0.001	< 0.001	< 0.001	< 0.002	< 0.001	< 0.001	< 0.001	< 0.001	< 0.001	< 0.001	< 0.001	< 0.001	< 0.001	< 0.001	< 0.001	< 0.001	< 0.001	< 0.012	< 0.001	< 0.001	< 0.001
WG15HJ26	F. asiaticum 13818	15ADON	Hordeum jubatum	flower	< 0.001	< 0.001	< 0.001	< 0.001	< 0.002	< 0.001	< 0.001	< 0.001	< 0.001	< 0.001	< 0.001	< 0.001	< 0.001	< 0.001	< 0.001	< 0.001	< 0.001	< 0.001	< 0.012	< 0.001	< 0.001	< 0.001
Inserted		15ADON	Hordeum jubatum		< 0.005	< 0.005	< 0.011	< 0.008	< 0.042	< 0.005	< 0.021	< 0.002	< 0.002	< 0.027	< 0.01	< 0.003	< 0.007	< 0.012	< 0.007	< 0.003	< 0.005	< 0.012	< 0.229	< 0.006	< 0.01	< 0.01
WG15HJ05	F. asiaticum 13818	ND	Hordeum jubatum	flower	< 0.001	< 0.001	< 0.001	< 0.001	< 0.003	< 0.001	< 0.001	< 0.001	< 0.001	< 0.002	< 0.001	< 0.001	< 0.001	< 0.001	< 0.001	< 0.001	< 0.001	< 0.001	< 0.015	< 0.001	< 0.001	< 0.001
WG15KM01	F. graminearum 31084	ND	Koeleria macrantha	flower	< 0.001	< 0.001	< 0.001	< 0.001	< 0.003	< 0.001	< 0.001	< 0.001	< 0.001	< 0.002	< 0.001	< 0.001	< 0.001	< 0.001	< 0.001	< 0.001	< 0.001	< 0.001	< 0.015	< 0.001	< 0.001	< 0.001
Inserted		ND	Koeleria macrantha		0.0034	< 0.002	< 0.005	< 0.004	< 0.021	< 0.003	< 0.01	< 0.001	< 0.001	< 0.014	< 0.005	< 0.001	< 0.003	< 0.006	< 0.004	< 0.002	< 0.002	< 0.006	< 0.114	< 0.003	< 0.005	< 0.005
WG15LO06	F. graminearum 31084	15ADON	Leersia oryzoides	leaf	0.0098	< 0.001	< 0.003	0.0801	< 0.012	< 0.001	< 0.006	< 0.001	< 0.001	< 0.008	< 0.003	< 0.001	< 0.002	< 0.003	< 0.002	< 0.001	< 0.001	< 0.004	< 0.065	< 0.002	< 0.003	< 0.003
WG15PV106	Fusarium asiaticum	ND	Panicum virgatum	flower	0.0015	< 0.001	< 0.001	< 0.001	< 0.002	< 0.001	< 0.001	< 0.001	< 0.001	< 0.001	< 0.001	< 0.001	< 0.001	< 0.001	< 0.001	< 0.001	< 0.001	< 0.001	< 0.01	< 0.001	< 0.001	< 0.001
WG15PV107	F. asiaticum 13818	ND	Panicum virgatum	flower	0.0015	< 0.001	< 0.001	< 0.001	< 0.002	< 0.001	< 0.001	< 0.001	< 0.001	< 0.001	< 0.001	< 0.001	< 0.001	< 0.001	< 0.001	< 0.001	< 0.001	< 0.001	< 0.01	< 0.001	< 0.001	< 0.001
WG15PV59	Fusarium asiaticum	15ADON	Panicum virgatum	flower	0.0015	< 0.001	< 0.001	< 0.001	< 0.002	< 0.001	< 0.001	< 0.001	< 0.001	< 0.001	< 0.001	< 0.001	< 0.001	< 0.001	< 0.001	< 0.001	< 0.001	< 0.001	< 0.01	< 0.001	< 0.001	< 0.001
WG15PV61	F. asiaticum 13818	ND	Panicum virgatum	flower	0.0015	< 0.001	< 0.001	< 0.001	< 0.002	< 0.001	< 0.001	< 0.001	< 0.001	< 0.001	< 0.001	< 0.001	< 0.001	< 0.001	< 0.001	< 0.001	< 0.001	< 0.001	< 0.01	< 0.001	< 0.001	< 0.001
WG15PV108	F. asiaticum 13818	3ADON	Panicum virgatum	flower	0.0132	< 0.001	< 0.001	< 0.001	< 0.003	< 0.001	< 0.002	< 0.001	< 0.001	< 0.002	< 0.001	< 0.001	< 0.001	< 0.001	< 0.001	< 0.001	< 0.001	< 0.001	< 0.018	< 0.001	< 0.001	< 0.001
WG15PV67	Fusarium asiaticum	ND	Panicum virgatum	flower	0.0132	< 0.001	< 0.001	< 0.001	< 0.003	< 0.001	< 0.002	< 0.001	< 0.001	< 0.002	< 0.001	< 0.001	< 0.001	< 0.001	< 0.001	< 0.001	< 0.001	< 0.001	< 0.018	< 0.001	< 0.001	< 0.001
WG15PV68	F. asiaticum 13818	NX-2 or 3ADON	Panicum virgatum	flower	0.0132	< 0.001	< 0.001	< 0.001	< 0.003	< 0.001	< 0.002	< 0.001	< 0.001	< 0.002	< 0.001	< 0.001	< 0.001	< 0.001	< 0.001	< 0.001	< 0.001	< 0.001	< 0.018	< 0.001	< 0.001	< 0.001
WG15PV69	Fusarium asiaticum	ND	Panicum virgatum	flower	0.0132	< 0.001	< 0.001	< 0.001	< 0.003	< 0.001	< 0.002	< 0.001	< 0.001	< 0.002	< 0.001	< 0.001	< 0.001	< 0.001	< 0.001	< 0.001	< 0.001	< 0.001	< 0.018	< 0.001	< 0.001	< 0.001
WG15PV63	F. graminearum 31084	15ADON	Panicum virgatum	leaf	0.0281	0.0445	< 0.002	< 0.001	0.0144	< 0.001	< 0.003	< 0.001	< 0.001	< 0.004	0.0201	< 0.001	< 0.001	< 0.002	0.0168	0.0061	0.0219	< 0.002	< 0.036	< 0.001	< 0.002	< 0.002
WG15PV65	F. graminearum 31084	15ADON	Panicum virgatum	leaf	0.0281	0.0445	< 0.002	< 0.001	0.0144	< 0.001	< 0.003	< 0.001	< 0.001	< 0.004	0.0201	< 0.001	< 0.001	< 0.002	0.0168	0.0061	0.0219	< 0.002	< 0.036	< 0.001	< 0.002	< 0.002
WG15PV66	F. asiaticum 13818	3ADON	Panicum virgatum	leaf	0.0281	0.0445	< 0.002	< 0.001	0.0144	< 0.001	< 0.003	< 0.001	< 0.001	< 0.004	0.0201	< 0.001	< 0.001	< 0.002	0.0168	0.0061	0.0219	< 0.002	< 0.036	< 0.001	< 0.002	< 0.002
WG15PV70	Fusarium asiaticum	ND	Panicum virgatum	flower	0.0181	< 0.001	< 0.001	< 0.001	< 0.004	< 0.001	< 0.002	< 0.001	< 0.001	< 0.003	< 0.001	< 0.001	< 0.001	< 0.001	< 0.001	< 0.001	< 0.001	< 0.001	< 0.023	< 0.001	< 0.001	< 0.001
WG15PV72	F. asiaticum 13818	15ADON	Panicum virgatum	leaf	0.0028	< 0.001	< 0.001	< 0.001	< 0.004	< 0.001	< 0.002	< 0.001	< 0.001	< 0.003	< 0.001	< 0.001	< 0.001	< 0.001	< 0.001	< 0.001	< 0.001	< 0.001	< 0.023	< 0.001	< 0.001	< 0.001
WG15PV131	F. asiaticum 13818	15ADON	Panicum virgatum	flower	< 0.001	< 0.001	< 0.002	< 0.002	< 0.009	< 0.001	< 0.004	< 0.001	< 0.001	< 0.006	< 0.002	< 0.001	< 0.001	< 0.002	< 0.002	< 0.001	< 0.001	< 0.003	< 0.047	< 0.001	< 0.002	< 0.002
WG15PV73	F. asiaticum 13818	15ADON	Panicum virgatum	flower	< 0.001	< 0.001	< 0.002	< 0.002	< 0.009	< 0.001	< 0.004	< 0.001	< 0.001	< 0.006	< 0.002	< 0.001	< 0.001	< 0.002	< 0.002	< 0.001	< 0.001	< 0.003	< 0.047	< 0.001	< 0.002	< 0.002
WG15PV109	F. graminearum 31084	15ADON	Panicum virgatum	NR	< 0.001	< 0.001	< 0.002	< 0.002	< 0.009	< 0.001	< 0.004	< 0.001	< 0.001	< 0.006	< 0.002	< 0.001	< 0.001	< 0.003	< 0.002	< 0.001	< 0.001	< 0.003	< 0.047	< 0.001	< 0.002	< 0.002
WG15PV110	F. asiaticum 13818	3ADON	Panicum virgatum	flower	0.0013	< 0.001	< 0.001	< 0.001	< 0.002	< 0.001	< 0.001	< 0.001	< 0.001	< 0.001	< 0.001	< 0.001	< 0.001	< 0.001	< 0.001	< 0.001	< 0.001	< 0.001	< 0.009	< 0.001	< 0.001	< 0.001
WG15PV74	Fusarium asiaticum	ND	Panicum virgatum	flower	0.0013	< 0.001	< 0.001	< 0.001	< 0.002	< 0.001	< 0.001	< 0.001	< 0.001	< 0.001	< 0.001	< 0.001	< 0.001	< 0.001	< 0.001	< 0.001	< 0.001	< 0.001	< 0.009	< 0.001	< 0.001	< 0.001
WG15PV75	F. asiaticum 13818	ND	Panicum virgatum	flower	0.0013	< 0.001	< 0.001	< 0.001	< 0.002	< 0.001	< 0.001	< 0.001	< 0.001	< 0.001	< 0.001	< 0.001	< 0.001	< 0.001	< 0.001	< 0.001	< 0.001	< 0.001	< 0.009	< 0.001	< 0.001	< 0.001
WG15PV76	F. asiaticum 13818	15ADON	Panicum virgatum	flower	0.0013	< 0.001	< 0.001	< 0.001	< 0.002	< 0.001	< 0.001	< 0.001	< 0.001	< 0.001	< 0.001	< 0.001	< 0.001	< 0.001	< 0.001	< 0.001	< 0.001	< 0.001	< 0.009	< 0.001	< 0.001	< 0.001
WG15PV77	F. asiaticum 13818	15ADON	Panicum virgatum	flower	0.0013	< 0.001	< 0.001	< 0.001	< 0.002	< 0.001	< 0.001	< 0.001	< 0.001	< 0.001	< 0.001	< 0.001	< 0.001	< 0.001	< 0.001	< 0.001	< 0.001	< 0.001	< 0.009	< 0.001	< 0.001	< 0.001
WG15PV78	F. asiaticum 13818	ND	Panicum virgatum	flower	0.0013	< 0.001	< 0.001	< 0.001	< 0.002	< 0.001	< 0.001	< 0.001	< 0.001	< 0.001	< 0.001	< 0.001	< 0.001	< 0.001	< 0.001	< 0.001	< 0.001	< 0.001	< 0.009	< 0.001	< 0.001	< 0.001
Inserted		ND	Panicum virgatum		0.0022	< 0.001	< 0.001	< 0.001	< 0.004	< 0.001	< 0.002	< 0.001	< 0.001	< 0.003	< 0.001	< 0.001	< 0.001	< 0.001	< 0.001	< 0.001	< 0.001	< 0.001	< 0.022	< 0.001	< 0.001	< 0.001
WG15PV132	F. graminearum 31084	15ADON	Panicum virgatum	flower	< 0.001	< 0.001	< 0.001	< 0.001	< 0.002	< 0.001	< 0.001	< 0.001	< 0.001	< 0.001	< 0.001	< 0.001	< 0.001	< 0.001	< 0.001	< 0.001	< 0.001	< 0.001	< 0.008	< 0.001	< 0.001	< 0.001
WG15PV135	F. graminearum 31084	15ADON	Panicum virgatum	flower	0.0064	< 0.001	0.0013	< 0.001	< 0.002	< 0.001	< 0.001	< 0.001	< 0.001	< 0.001	< 0.001	< 0.001	< 0.001	< 0.001	< 0.001	< 0.001	< 0.001	< 0.001	< 0.009	< 0.001	< 0.001	< 0.001
WG15PV82	Fusarium graminearum	15ADON	Panicum virgatum	flower	0.0064	< 0.001	0.0013	< 0.001	< 0.002	< 0.001	< 0.001	< 0.001	< 0.001	< 0.001	< 0.001	< 0.001	< 0.001	< 0.001	< 0.001	< 0.001	< 0.001	< 0.001	< 0.009	< 0.001	< 0.001	< 0.001
WG15PA02	F. asiaticum 13818	15ADON	Phalaris arundinacea	flower	< 0.001	< 0.001	< 0.001	< 0.001	< 0.002	< 0.001	< 0.001	< 0.001	< 0.001	< 0.001	< 0.001	< 0.001	< 0.001	< 0.001	< 0.001	< 0.001	< 0.001	< 0.001	< 0.009	< 0.001	< 0.001	< 0.001
WG15PA04	F. graminearum 31084	ND	Phalaris arundinacea	flower	< 0.001	< 0.001	< 0.001	< 0.001	< 0.002	< 0.001	< 0.001	< 0.001	< 0.001	< 0.001	< 0.001	< 0.001	< 0.001	< 0.001	< 0.001	< 0.001	< 0.001	< 0.001	< 0.009	< 0.001	< 0.001	< 0.001
Inserted		ND	Phalaris arundinacea		0.0039	0.0002	< 0.001	< 0.001	< 0.002	< 0.001	< 0.001	< 0.001	< 0.001	< 0.001	< 0.001	< 0.001	< 0.001	< 0.001	< 0.001	< 0.001	< 0.001	< 0.001	< 0.008	< 0.001	< 0.001	< 0.001
WG15PA17	F. asiaticum 13818	15ADON	Phalaris arundinacea	flower	< 0.001	< 0.001	< 0.001	< 0.001	< 0.001	< 0.001	< 0.001	< 0.001	< 0.001	< 0.001	< 0.001	< 0.001	< 0.001	< 0.001	< 0.001	< 0.001	< 0.001	< 0.001	< 0.007	< 0.001	< 0.001	< 0.001
WG15PA18	F. graminearum 31084	15ADON	Phalaris arundinacea	flower	< 0.001	< 0.001	< 0.001	< 0.001	< 0.001	< 0.001	< 0.001	< 0.001	< 0.001	< 0.001	< 0.001	< 0.001	< 0.001	< 0.001	< 0.001	< 0.001	< 0.001	< 0.001	< 0.007	< 0.001	< 0.001	< 0.001
Inserted		15ADON	Phalaris arundinacea		0.0108	< 0.001	< 0.002	< 0.001	< 0.006	< 0.001	< 0.003	< 0.001	< 0.001	< 0.004	< 0.001	< 0.001	< 0.001	< 0.002	< 0.001	< 0.001	< 0.001	< 0.002	< 0.035	< 0.001	< 0.002	< 0.001
WG15PA21	F. graminearum 31084	15ADON	Phalaris arundinacea	flower	< 0.0005	< 0.0005	< 0.0005	< 0.0005	< 0.002	< 0.0005	< 0.0005	< 0.0005	< 0.0005	< 0.0005	< 0.0005	< 0.0005	< 0.0005	< 0.0005	< 0.0005	< 0.0005	< 0.0005	< 0.0005	< 0.008	< 0.0005	< 0.0005	< 0.0005
Inserted		15ADON	Phalaris arundinacea		0.0031	< 0.001	< 0.001	< 0.001	< 0.003	< 0.001	< 0.001	< 0.001	< 0.001	< 0.002	< 0.001	< 0.001	< 0.001	< 0.001	< 0.001	< 0.001	< 0.001	< 0.001	< 0.014	< 0.001	< 0.001	< 0.001
WG15PA09	Fusarium asiaticum	ND	Phalaris arundinacea	flower	0.0013	< 0.001	< 0.001	< 0.001	< 0.001	< 0.001	< 0.001	< 0.001	< 0.001	< 0.001	< 0.001	< 0.001	< 0.001	< 0.001	< 0.001	< 0.001	< 0.001	< 0.001	< 0.006	< 0.001	< 0.001	< 0.001
Inserted		ND	Phalaris arundinacea		0.0085	< 0.001	< 0.001	< 0.001	< 0.002	< 0.001	< 0.001	< 0.001	< 0.001	< 0.001	< 0.001	< 0.001	< 0.001	< 0.001	< 0.001	< 0.001	< 0.001	< 0.001	< 0.008	< 0.001	< 0.001	< 0.001
WG15SS01	F. graminearum 31084	ND	Schizachyrium scoparium		< 0.001	< 0.001	< 0.002	< 0.001	< 0.008	< 0.001	< 0.004	< 0.001	< 0.001	< 0.005	< 0.002	< 0.001	< 0.001	< 0.002	< 0.001	< 0.001	< 0.001	< 0.002	< 0.042	< 0.001	< 0.002	< 0.002
Inserted		ND	Schizachyrium scoparium	leaf	0.001	< 0.001	< 0.001	< 0.001	< 0.005	< 0.001	< 0.002	< 0.001	< 0.001	< 0.003	< 0.001	< 0.001	< 0.001	< 0.001	< 0.001	< 0.001	< 0.001	< 0.001	< 0.025	< 0.001	< 0.001	< 0.001
1Species assigned with a strain number were by the EPA. Others were assigned by best BLASTN match in Fusarium ID.
2Chemotype inferred by trichothecene biosynthetic gene alleles determined by PCR (Liang et al., 2015).
3ND = not determined.
